# Supplementary material for: IVIVE: Facilitating the Use of In Vitro Toxicity Data in Risk Assessment and Decision Making
Source: Toxics. 2022 May 1;10(5):232. doi: 10.3390/toxics10050232 (PMC9143724; doi:10.3390/toxics10050232)
Supplement: Supplementary file 1 [file toxics-10-00232-s001.zip]

Archive with 2 entries (2 files):
- IVIVEms_SuppTableS1_controlled vocabulary_Final.pdf
- IVIVEms_Supp_software-tools-pk-pbpk-ivive_Final.xlsx
